# Supplementary material for: CACE closed: A multiverse examination of the influence of implementation variability on student outcomes in a randomised controlled trial of a universal, school-based social-emotional learning intervention
Source: PLoS One. 2026 Jun 2;21(6):e0349949. doi: 10.1371/journal.pone.0349949 (PMC13229310; doi:10.1371/journal.pone.0349949)
Supplement: S4 File — (XLSX) [file pone.0349949.s004.xlsx]

## Sheet: Entropy values
	Entropy values for the multiverse of CACE models.
	Outcome	Threshold	Proxy	Entropy value
	Lonely	Moderate	Reach	0.589
	Lonely	Moderate	Responsiveness	0.601
	Peer	Moderate	Responsiveness	0.601
	Lonely	High	Fidelity	0.603
	Lonely	Moderate	Quality	0.61
	Lonely	High	Responsiveness	0.642
	Lonely	Moderate	Fidelity	0.646
	Lonely	High	Quality	0.648
	Peer	High	Fidelity	0.67
	Lonely	Moderate	Dosage	0.678
	Lonely	High	Reach	0.689
	Peer	Moderate	Fidelity	0.696
	Bullying	High	Responsiveness	0.698
	Peer	High	Reach	0.706
	Peer	Moderate	Reach	0.712
	Peer	Moderate	Quality	0.723
	Bullying	High	Reach	0.725
	Peer	High	Responsiveness	0.735
	Peer	High	Quality	0.735
	Peer	Moderate	Dosage	0.743
	Bullying	Moderate	Quality	0.745
	Bullying	High	Fidelity	0.75
	Bullying	High	Quality	0.759
	Bullying	Moderate	Reach	0.764
	Bullying	Moderate	Responsiveness	0.766
	Bullying	Moderate	Fidelity	0.768
	Bullying	Moderate	Dosage	0.775

## Sheet: Cohen's d
	Effect sizes (Cohen's d) for the multiverse of CACE models.
	Outcome	Threshold	Proxy	Cohen's d	Correct direction Cohen's d*
	Peer support	50th	Responsiveness	-0.14085	-0.14085
	Loneliness	50th	Fidelity	-0.01762	0.01762
	Loneliness	50th	Responsiveness	-0.01762	0.01762
	Loneliness	50th	Quality	-0.01762	0.01762
	Loneliness	50th	Reach	-0.02349	0.02349
	Loneliness	50th	Dosage	-0.04781	0.04781
	Bullying	50th	Dosage	0.074545	0.074545
	Bullying	50th	Fidelity	0.078495	0.078495
	Peer support	50th	Dosage	0.089868	0.089868
	Bullying	50th	Quality	0.122307	0.122307
	Peer support	50th	Fidelity	0.126984	0.126984
	Bullying	50th	Reach	0.130007	0.130007
	Peer support	50th	Quality	0.132712	0.132712
	Bullying	50th	Responsiveness	0.140305	0.140305
	Peer support	50th	Reach	0.168965	0.168965
	Bullying	75th	Reach	-0.29818	-0.29818
	Peer support	75th	Fidelity	-0.25516	-0.25516
	Peer support	75th	Responsiveness	-0.23067	-0.23067
	Peer support	75th	Quality	-0.23067	-0.23067
	Peer support	75th	Reach	-0.210004	-0.210004
	Bullying	75th	Responsiveness	-0.1761	-0.1761
	Loneliness	75th	Responsiveness	-0.04041	0.04041
	Loneliness	75th	Quality	-0.05196	0.05196
	Bullying	75th	Fidelity	0.115271	0.115271
	Bullying	75th	Quality	0.131221	0.131221
	Loneliness	75th	Fidelity	-0.14093	0.14093
	Loneliness	75th	Reach	-0.316228	0.316228
	*Higher scores indcate improvements.

## Sheet: ITT 
		Standardised ITT model results for relational outcomes (N = 2425)
			Outcome variables β (SE)
			Peer support		Bullying		Loneliness
			β	SE	β	SE	β	SE
		Student-level predictors
		Baseline scores	0.25	0.03***	0.4	0.02***	0.36	0.025
		Sex (1 = Female; 2 = Male)	-0.033	0.029	-0.019	0.021	0.135	0.02***
		Free school meals (0 = No; 1 = Yes)	-0.028	0.025	-0.027	0.022	0.038	0.02
		Special educational needs (0 = No; 1 = Yes)	-0.064	0.02*	-0.034	0.023	0.059	0.024*
		School-level predictors
		Passport vs. Usual Practice	-0.024	0.163	-0.206	0.145	0.024	0.157
		Attitudes towards SEL	-0.131	0.169	-0.253	0.13	0.334	0.15*
		Stress	0.159	0.167	0.027	0.176	-0.089	0.158
		Coping with stress	0.176	0.174	0.201	0.169	-0.243	0.187
		Note. * p < .05, ** p < .01, *** p < .001.

## Sheet: Fidelity 50th
		Standardised results for models with compliance defined by adherence using the 50th percentile (moderate compliers)
			Outcome variables β (SE)
			Peer support				Victimisation				Loneliness
			Compliers		Non-compliers		Compliers		Non-compliers		Compliers		Non-compliers
			1097 (45%)		1328 (55%)		946 (39%)		1479 (61%)		1305 (54%)		1120 (46%)
		Student-level predictors
		Baseline scores	0.148	0.05***	0.359	.08***	0.381	0.17*	0.364	.05***	0.327	0.05***	0.404	.05***
		Sex (1 = Female; 2 = Male)	-0.004	0.09	0.001	0.03	0.018	0.09	-0.008	0.08	0.149	0.04***	0.118	.04**
		Free school meals (0 = No; 1 = Yes)	-0.043	0.08	0.012	0.08	0.001	0.04	-0.051	0.04	0.053	0.03	0.001	.03
		Special educational needs (0 = No; 1 = Yes)	-0.027	0.04	-0.106	0.05*	0.006	0.1	-0.055	0.04	0.026	-0.04	0.092	0.05
		School-level predictors
		Passport vs. Usual Practice	0.318	0.3			0.176	0.68			-0.07	0.36
			d = 0.13				d = 0.08				d = 0.02
		Attitudes towards SEL	0.137	0.54	-0.106	0.45	-0.402	0.56	0.044	1.1	-0.221	0.91	0.484	.31
		Stress	-0.057	0.6	0.12	0.25	0.61*	0.36	-0.455	0.32	-0.013	0.95	-0.121	.29
		Coping with stress	0.272	0.97	-0.176	0.28	0.21	0.71	0.302	0.79	0.129	0.67	-0.61*	.19**
		Entropy	0.7				0.77				0.65
		Posterior probabilities	0.89		0.93		.94		.92		0.89		0.88
		Note. * p < .05, ** p < .01, *** p < .001.

## Sheet: Fidelity 75th
		Standardised results for models with compliance defined by fidelity using the 75th percentile (high compliers)
			Outcome variables β (SE)
			Peer support				Victimisation				Loneliness
			Compliers		Non-compliers		Compliers		Non-compliers		Compliers		Non-compliers
			623 (26%)		1802 (74%)		648 (28%)		1741 (72%)		806 (33%)		1619 (67%)
		Student-level predictors
		Baseline scores	0.274	0.32	0.241	0.16	0.457	.06***	0.34	0.04***	0.251	0.08**	0.425	0.03***
		Sex (1 = Female; 2 = Male)	-0.021	0.1	-0.06	0.06	0.068	0.044	-0.036	0.04	0.166	0.06**	0.118	0.04**
		Free school meals (0 = No; 1 = Yes)	-0.111	0.2	0.006	0.08	-0.001	0.05	-0.049	0.04	0.032	0.06	0.037	0.04
		Special educational needs (0 = No; 1 = Yes)	-0.025	0.2	-0.079	0.09	0.027	0.12	-0.061	0.04	0.065	0.1	0.053	0.07
		School-level predictors
		Passport vs. Usual Practice	-0.492	1.25			0.238	0.21			-0.386	0.27
			d = -0.26				d = 0.12				d = 0.14
		Attitudes towards SEL	0.595	0.61	-0.541	0.54	-0.417	0.3	-0.073	0.37	-0.321	0.55	0.589	0.11***
		Stress	0.049	1.5	0.329	0.34	0.466	0.38	-0.166	0.3	0.073	0.65	-0.297	0.18
		Coping with stress	0.033	0.5	0.209	0.4	0.192	0.39	0.2	0.44	0.281	0.55	-0.44*	0.16**
		Entropy	0.67				0.75				0.6
		Posterior probabilities	0.9		0.87		0.93		0.91		0.88		0.85
		Note. * p < .05, ** p < .01, *** p < .001.

## Sheet: Dosage 50th
		Standardised results for models with compliance defined by dosage using the 50th percentile (moderate compliers)
			Outcome variables β (SE)
			Peer support				Victimisation				Loneliness
			Compliers		Non-compliers		Compliers		Non-compliers		Compliers		Non-compliers
			1556 (64%)		869 (36%)		1504 (62%)		921 (38%)		1732 (71%)		693 (29%)
		Student-level predictors
		Baseline scores	0.163	0.04***	0.426	0.08***	0.381	0.12**	0.343	1.9	0.323	.04***	0.465	0.05
		Sex (1 = Female; 2 = Male)	-0.015	0.04	0.041	0.05	-0.003	0.49	-0.01	0.2	0.149	0.03***	0.098	0.05
		Free school meals (0 = No; 1 = Yes)	-0.03	0.03	0.013	0.07	0	0.38	-0.012	0.75	0.051	0.03*	-0.021	0.04
		Special educational needs (0 = No; 1 = Yes)	-0.062	0.03*	-0.071	0.05	-0.034	0.08	0.014	0.73	0.03	0.03	0.134	0.06*
		School-level predictors
		Passport vs. Usual Practice	0.22	0.24			0.23	5.6			-0.149	0.21
			d = 0.09				d = .08				d = -.05
		Attitudes towards SEL	0.078	0.4	-0.625	0.2**	-0.153	12.8	-0.502	1.32	0.253	0.26	0.73	0.07***
		Stress	-0.042	0.32	0.356	0.22	-0.069	2.6	-0.16	12	-0.086	0.28	-0.478	0.14***
		Coping with stress	0.273	0.32	-0.004	0.27	0.443	0.77	0.447	7.1	-0.378	0.25	-0.362*	0.21
		Entropy	0.74				0.78				0.68
		Posterior probabilities	0.88		0.94		0.91		0.94		0.83		0.92
		Note. * p < .05, ** p < .01, *** p < .001.

## Sheet: Responsiveness 50th
		Standardised results for models with compliance defined by responsiveness using the 50th percentile (moderate compliers)
			Outcome variables β (SE)
			Peer support				Victimisation				Loneliness
			Compliers		Non-compliers		Compliers		Non-compliers		Compliers		Non-compliers
			1188 (49%)		1237 (51%)		983 (41%)		1442 (59%)		1157 (48%)		1268 (52%)
		Student-level predictors
		Baseline scores	0.204	0.36	0.28	0.32	0.367	.04***	0.355	.04***	0.336	.07***	0.391	0.07***
		Sex (1 = Female; 2 = Male)	-0.007	0.12	-0.092	0.13	0.005	0.04	0.018	0.03	0.187	0.04***	0.08	0.04*
		Free school meals (0 = No; 1 = Yes)	-0.034	0.1	-0.022	0.14	0.001	0.04	-0.037	0.03	0.063	0.05	-0.007	0.05
		Special educational needs (0 = No; 1 = Yes)	-0.065	0.09	-0.069	0.07	0.018	0.04	-0.076	0.04*	-0.001	0.04	0.134	.05**
		School-level predictors
		Passport vs. Usual Practice	-0.326	2.7			0.382	0.24			-0.044	0.38
			d = -.14				d = .14				d = -.02
		Attitudes towards SEL	-0.096	0.36	-0.297	1.5	-0.053	0.35	-0.365	0.28	0.344	0.29	0.604	0.21**
		Stress	0.074	2.4	0.412	1.2	-0.035	0.25	-0.011	0.27	0.231	0.42	-0.624	0.29*
		Coping with stress	0.659	1.4	-0.425	0.32	0.44	0.22*	0.188	0.23	-0.649*	0.19***	-0.083	0.33
		Entropy	0.6				0.77				0.6
		Posterior probabilities	0.91		0.93		0.96		0.92		0.83		0.9
		Note. * p < .05, ** p < .01, *** p < .001.
		Values double checked twice 15.08.25

## Sheet: Responsiveness 75th
		Standardised results for models with compliance defined by responsiveness using the 75th percentile (high compliers)
			Outcome variables β (SE)
			Peer support				Victimisation				Loneliness
			Compliers		Non-compliers		Compliers		Non-compliers		Compliers		Non-compliers
			706 (29%)		1719 (71%)		1097 (45%)		1328 (55%)		794 (33%)		1631 (67%)
		Student-level predictors
		Baseline scores	0.219*	.06**	0.254	.04***	0.424	.05***	0.352	.04***	0.299	.07***	0.402	0.04***
		Sex (1 = Female; 2 = Male)	-0.09*	0.05	-0.047	0.04	-0.023	.03	-0.032	0.03	0.212	0.04***	0.089	0.03**
		Free school meals (0 = No; 1 = Yes)	-0.106	0.04*	-0.002	0.03	-0.044	.05	-0.024	0.03	0.072	0.04**	0.014	0.04
		Special educational needs (0 = No; 1 = Yes)	-0.075	0.07	-0.067	0.03*	-0.057	.05	-0.008	0.03	-0.017	0.04	0.11**	.04**
		School-level predictors
		Passport vs. Usual Practice	-0.38	0.24			-0.311	0.12			-0.079	0.23
			d = -0.23				d = -0.18				d = .04
		Attitudes towards SEL	0.249	0.6	0.069	0.54	0.491	0.21*	-0.628	0.14***	0.204	0.22	0.528	0.25*
		Stress	-0.531	0.5	0.311	0.45	-0.405	0.19*	0.338	0.22	0.489	0.22*	-0.478	0.14***
		Coping with stress	0.655	0.5	-0.639	.26*	0.028	0.29	0.331	0.14*	-0.527	0.17**	-0.278	0.22
		Entropy	0.74				0.70				0.64
		Posterior probabilities	0.93		0.89		0.93		0.88		0.89		0.89
		Note. * p < .05, ** p < .01, *** p < .001.
		Values double checked twice 15.08.25

## Sheet: Quality 50th
		Standardised results for models with compliance defined by quality using the 50th percentile (moderate compliers)
			Outcome variables β (SE)
			Peer support				Victimisation				Loneliness
			Compliers		Non-compliers		Compliers		Non-compliers		Compliers		Non-compliers
			1188 (49%)		1237 (51%)		1018 (42%)		1407 (58%)		1271 (52%)		1154 (48%)
		Student-level predictors
		Baseline scores	0.114	.04***	0.391	.07***	0.366	.07***	0.34	.05***	0.336	.05***	0.389	.05***
		Sex (1 = Female; 2 = Male)	-0.032	0.04	0.027	0.04	-0.035	0.04	0.041	0.03	0.172	0.04***	0.089	.04*
		Free school meals (0 = No; 1 = Yes)	-0.024	0.04	0.002	0.04	0.005	0.04	-0.023	0.05	0.056	0.03	-0.007	.03
		Special educational needs (0 = No; 1 = Yes)	-0.038	0.04	-0.1	0.04*	-0.013	0.04	-0.051	0.03	-0.007	0.03	0.141	.04***
		School-level predictors
		Passport vs. Usual Practice	0.311	0.29			.351	.24			-0.054	0.24
			d = .13				d = .12				d = -.02
		Attitudes towards SEL	0.022	0.44	-0.391	0.35	-0.196	0.42	-0.56	0.2**	0.242	0.32	0.671	.11***
		Stress	-0.199	0.5	0.342	0.25	-0.071	0.39	0.261	0.29	0.095	0.37	-0.482	.13***
		Coping with stress	0.517	0.26*	-0.258	0.26	0.515	0.29*	0.205	0.25	-0.486	0.21*	-0.268	.2
		Entropy	0.72				0.75				0.61
		Posterior probabilities	0.91		0.93		0.93		0.9		0.86		0.88
		Note. * p < .05, ** p < .01, *** p < .001.

## Sheet: Quality 75th
		Standardised results for models with compliance defined by quality using the 75th percentile (high compliers)
			Outcome variables β (SE)
			Peer support				Victimisation				Loneliness
			Compliers		Non-compliers		Compliers		Non-compliers		Compliers		Non-compliers
			706 (29%)		1719 (71%)		675 (28%)		1750 (72%)		854 (35%)		1571 (65%)
		Student-level predictors
		Baseline scores	0.22*	.06***	0.254	.04***	0.379	.05***	0.353	.04***	0.303	.08***	0.405	.39
		Sex (1 = Female; 2 = Male)	-0.09*	0.05	-0.047	0.03	0.018	0.05	0.005	0.03	0.2	1.1	0.093	.41
		Free school meals (0 = No; 1 = Yes)	-0.106	0.04*	-0.002	0.03	0.031	0.06	-0.052	0.04*	0.058	0.58	0.017	.11
		Special educational needs (0 = No; 1 = Yes)	-0.075	0.07	-0.067	0.03*	0.031	0.05	-0.07*	0.04	-0.026	0.3	0.119	.35
		School-level predictors
		Passport vs. Usual Practice	-0.38	0.24			0.4	0.29			-0.107	3.7
			d = -.23				d = .13				d = .05
		Attitudes towards SEL	0.249	0.6	0.069	0.54	-0.417	0.44	-0.468	0.24*	0.179	0.89	0.576	3.5
		Stress	-0.531	0.5	0.311	0.45	0.466	0.9	0.077	0.27	0.311	5.96	-0.422	1.39
		Coping with stress	0.655	0.5	-0.639	0.26*	0.192	0.59	0.273	.19*	-0.652	1.5	-0.216	1.91
		Entropy	0.74				0.76				0.65
		Posterior probabilities	0.93		0.89		0.94		0.89		0.9		0.89
		Note. * p < .05, ** p < .01, *** p < .001.
		Values double checked twice 15.08.25

[truncated: 2 more sheets: Reach 50th, Reach 75th]
